# Supplementary material for: Optogenetic control shows that kinetic proofreading regulates the activity of the T cell receptor
Source: eLife. 2019 Apr 5;8:e42475. doi: 10.7554/eLife.42475 (PMC6488296; doi:10.7554/eLife.42475)
Supplement: Supplementary file 7. [file elife-42475-supp7.gb]

LOCUS       pOSY017                 9225 bp    DNA     circular UNA 04-FEB-2019
DEFINITION  pLVX SFFV PIF(A) HA1.7 TCRβ IRES puro.
FEATURES             Location/Qualifiers
     LTR             1..635
                     /label="5' LTR"
     misc_signal     685..822
                     /Name="Psi packaging signal"
                     /label="Ψ"
     misc_feature    1243..1597
                     /Name="Rev response element"
                     /label="RRE"
     misc_feature    2028..2151
                     /Name="central polypurine tract"
                     /label="cPPT"
     promoter        2185..2627
                     /label="SFFV promoter"
     sig_peptide     2667..2723
                     /label="IgH-SP"
     CDS             2724..3023
                     /label="PIF(A)"
     CDS             3024..3047
                     /label="TCRβ linker"
     CDS             3048..3914
                     /label="HA1.7 TCRβ"
     misc_feature    3927..4502
                     /Name="internal ribosomal entry site"
                     /Origin="Encephalomyocarditis virus"
                     /label="IRES"
     CDS             4534..5133
                     /Name="puromycin N-acetyl-transferase"
                     /label="pac"
     misc_feature    5147..5738
                     /Name="woodchuck hepatitis virus posttranscriptional
                     regulatory element"
                     /label="WPRE"
     LTR             5942..6576
                     /label="3' LTR"
     rep_origin      complement(7048..7718)
                     /label="pUC origin"
     CDS             complement(7864..8724)
                     /Name="beta-lactamase"
                     /label="bla"
ORIGIN      
        1 tggaagggct aattcactcc caaagaagac aagatatcct tgatctgtgg atctaccaca
       61 cacaaggcta cttccctgat tagcagaact acacaccagg gccaggggtc agatatccac
      121 tgacctttgg atggtgctac aagctagtac cagttgagcc agataaggta gaagaggcca
      181 ataaaggaga gaacaccagc ttgttacacc ctgtgagcct gcatgggatg gatgacccgg
      241 agagagaagt gttagagtgg aggtttgaca gccgcctagc atttcatcac gtggcccgag
      301 agctgcatcc ggagtacttc aagaactgct gatatcgagc ttgctacaag ggactttccg
      361 ctggggactt tccagggagg cgtggcctgg gcgggactgg ggagtggcga gccctcagat
      421 cctgcatata agcagctgct ttttgcctgt actgggtctc tctggttaga ccagatctga
      481 gcctgggagc tctctggcta actagggaac ccactgctta agcctcaata aagcttgcct
      541 tgagtgcttc aagtagtgtg tgcccgtctg ttgtgtgact ctggtaacta gagatccctc
      601 agaccctttt agtcagtgtg gaaaatctct agcagtggcg cccgaacagg gacttgaaag
      661 cgaaagggaa accagaggag ctctctcgac gcaggactcg gcttgctgaa gcgcgcacgg
      721 caagaggcga ggggcggcga ctggtgagta cgccaaaaat tttgactagc ggaggctaga
      781 aggagagaga tgggtgcgag agcgtcagta ttaagcgggg gagaattaga tcgcgatggg
      841 aaaaaattcg gttaaggcca gggggaaaga aaaaatataa attaaaacat atagtatggg
      901 caagcaggga gctagaacga ttcgcagtta atcctggcct gttagaaaca tcagaaggct
      961 gtagacaaat actgggacag ctacaaccat cccttcagac aggatcagaa gaacttagat
     1021 cattatataa tacagtagca accctctatt gtgtgcatca aaggatagag ataaaagaca
     1081 ccaaggaagc tttagacaag atagaggaag agcaaaacaa aagtaagacc accgcacagc
     1141 aagcggccgg ccgctgatct tcagacctgg aggaggagat atgagggaca attggagaag
     1201 tgaattatat aaatataaag tagtaaaaat tgaaccatta ggagtagcac ccaccaaggc
     1261 aaagagaaga gtggtgcaga gagaaaaaag agcagtggga ataggagctt tgttccttgg
     1321 gttcttggga gcagcaggaa gcactatggg cgcagcgtca atgacgctga cggtacaggc
     1381 cagacaatta ttgtctggta tagtgcagca gcagaacaat ttgctgaggg ctattgaggc
     1441 gcaacagcat ctgttgcaac tcacagtctg gggcatcaag cagctccagg caagaatcct
     1501 ggctgtggaa agatacctaa aggatcaaca gctcctgggg atttggggtt gctctggaaa
     1561 actcatttgc accactgctg tgccttggaa tgctagttgg agtaataaat ctctggaaca
     1621 gatttggaat cacacgacct ggatggagtg ggacagagaa attaacaatt acacaagctt
     1681 aatacactcc ttaattgaag aatcgcaaaa ccagcaagaa aagaatgaac aagaattatt
     1741 ggaattagat aaatgggcaa gtttgtggaa ttggtttaac ataacaaatt ggctgtggta
     1801 tataaaatta ttcataatga tagtaggagg cttggtaggt ttaagaatag tttttgctgt
     1861 actttctata gtgaatagag ttaggcaggg atattcacca ttatcgtttc agacccacct
     1921 cccaaccccg aggggacccg acaggcccga aggaatagaa gaagaaggtg gagagagaga
     1981 cagagacaga tccattcgat tagtgaacgg atctcgacgg tatcgccttt aaaagaaaag
     2041 gggggattgg ggggtacagt gcaggggaaa gaatagtaga cataatagca acagacatac
     2101 aaactaaaga attacaaaaa caaattacaa aaattcaaaa ttttcgggtt tattacaggg
     2161 acagcagaga tccagtttat cgattgaaag accccacctg taggtttggc aagctagctg
     2221 cagtaacgcc attttgcaag gcatggaaaa ataccaaacc aagaatagag aagttcagat
     2281 caagggcggg tacatgaaaa tagctaacgt tgggccaaac aggatatctg cggtgagcag
     2341 tttcggcccc ggcccggggc caagaacaga tggtcaccgc agtttcggcc ccggcccgag
     2401 gccaagaaca gatggtcccc agatatggcc caaccctcag cagtttctta agacccatca
     2461 gatgtttcca ggctccccca aggacctgaa atgaccctgc gccttatttg aattaaccaa
     2521 tcagcctgct tctcgcttct gttcgcgcgc ttctgcttcc cgagctctat aaaagagctc
     2581 acaacccctc actcggcgcg ccagtcctcc gattgactga gtcgcccgga tctatttccg
     2641 gtgaattcct cgagactagt gccaccatgg gatggagctg tatcatgctc ttcttggcag
     2701 caacagctac aggtgtccac tccatgatgt tcttaccaac cgattattgt tgcaggttaa
     2761 gcgatcaaga gtatatggag cttgtgtttg agaatggcca gattcttgca aagggccaaa
     2821 gatccaacgt tgctctgcat aatcaacgta ccaaatcgat catggatttg tatgaggcag
     2881 agtataacga ggatttcatg aagagtatca tccatggtgg tggtggtgcc atcacaaatc
     2941 tcggggacac gcaggttgtt ccacaaagtc atgttgctgc tgcccatgaa acaaacatgt
     3001 tggaaagcaa taaacatgtt gacctcgacg gttcaggtgg agatgtgaaa gtaacccaga
     3061 gctcgagata tctagtcaaa aggacgggag agaaagtttt tctggaatgt gtccaggata
     3121 tggaccatga aaatatgttc tggtatcgac aagacccagg tctggggcta cggctgatct
     3181 atttctcata tgatgttaaa atgaaagaaa aaggagatat tcctgagggg tacagtgtct
     3241 ctagagagaa gaaggagcgc ttctccctga ttctggagtc cgccagcacc aaccagacat
     3301 ctatgtacct ctgtgccagc agttcgacag ggttgcccta tggctacacc ttcggttcgg
     3361 ggaccaggtt aaccgttgta gaggacctga acaaggtgtt cccacccgag gtcgctgtgt
     3421 ttgagccatc agaagcagag atctcccaca cccaaaaggc cacactggtg tgcctggcca
     3481 caggcttctt ccccgaccac gtggagctga gctggtgggt gaatgggaag gaggtgcaca
     3541 gtggggtcag cacagacccg cagcccctca aggagcagcc cgccctcaat gactccagat
     3601 actgcctgag cagccgcctg agggtctcgg ccaccttctg gcagaacccc cgcaaccact
     3661 tccgctgtca agtccagttc tacgggctct cggagaatga cgagtggacc caggataggg
     3721 ccaaacccgt cacccagatc gtcagcgccg aggcctgggg tagagcagac tgtggcttta
     3781 cctcggtgtc ctaccagcaa ggggtcctgt ctgccaccat cctctatgag atcctgctag
     3841 ggaaggccac cctgtatgct gtgctggtca gcgcccttgt gttgatggcc atggtcaaga
     3901 gaaaggattt ctgaggatcc aattccgccc ctctccctcc ccccccccta acgttactgg
     3961 ccgaagccgc ttggaataag gccggtgtgc gtttgtctat atgttatttt ccaccatatt
     4021 gccgtctttt ggcaatgtga gggcccggaa acctggccct gtcttcttga cgagcattcc
     4081 taggggtctt tcccctctcg ccaaaggaat gcaaggtctg ttgaatgtcg tgaaggaagc
     4141 agttcctctg gaagcttctt gaagacaaac aacgtctgta gcgacccttt gcaggcagcg
     4201 gaacccccca cctggcgaca ggtgcctctg cggccaaaag ccacgtgtat aagatacacc
     4261 tgcaaaggcg gcacaacccc agtgccacgt tgtgagttgg atagttgtgg aaagagtcaa
     4321 atggctctcc tcaagcgtat tcaacaaggg gctgaaggat gcccagaagg taccccattg
     4381 tatgggatct gatctggggc ctcggtgcac atgctttaca tgtgtttagt cgaggttaaa
     4441 aaaacgtcta ggccccccga accacgggga cgtggttttc ctttgaaaaa cacgatgata
     4501 agcttgccac aacccacaag gagacgacct tccatgaccg agtacaagcc cacggtgcgc
     4561 ctcgccaccc gcgacgacgt cccccgggcc gtacgcaccc tcgccgccgc gttcgccgac
     4621 taccccgcca cgcgccacac cgtcgacccg gaccgccaca tcgagcgggt caccgagctg
     4681 caagaactct tcctcacgcg cgtcgggctc gacatcggca aggtgtgggt cgcggacgac
     4741 ggcgccgcgg tggcggtctg gaccacgccg gagagcgtcg aagcgggggc ggtgttcgcc
     4801 gagatcggcc cgcgcatggc cgagttgagc ggttcccggc tggccgcgca gcaacagatg
     4861 gaaggcctcc tggcgccgca ccggcccaag gagcccgcgt ggttcctggc caccgtcggc
     4921 gtctcgcccg accaccaggg caagggtctg ggcagcgccg tcgtgctccc cggagtggag
     4981 gcggccgagc gcgccggggt gcccgccttc ctggagacct ccgcgccccg caacctcccc
     5041 ttctacgagc ggctcggctt caccgtcacc gccgacgtcg aggtgcccga aggaccgcgc
     5101 acctggtgca tgacccgcaa gcccggtgcc tgaacgcgtc tggaacaatc aacctctgga
     5161 ttacaaaatt tgtgaaagat tgactggtat tcttaactat gttgctcctt ttacgctatg
     5221 tggatacgct gctttaatgc ctttgtatca tgctattgct tcccgtatgg ctttcatttt
     5281 ctcctccttg tataaatcct ggttgctgtc tctttatgag gagttgtggc ccgttgtcag
     5341 gcaacgtggc gtggtgtgca ctgtgtttgc tgacgcaacc cccactggtt ggggcattgc
     5401 caccacctgt cagctccttt ccgggacttt cgctttcccc ctccctattg ccacggcgga
     5461 actcatcgcc gcctgccttg cccgctgctg gacaggggct cggctgttgg gcactgacaa
     5521 ttccgtggtg ttgtcgggga agctgacgtc ctttccatgg ctgctcgcct gtgttgccac
     5581 ctggattctg cgcgggacgt ccttctgcta cgtcccttcg gccctcaatc cagcggacct
     5641 tccttcccgc ggcctgctgc cggctctgcg gcctcttccg cgtcttcgcc ttcgccctca
     5701 gacgagtcgg atctcccttt gggccgcctc cccgcctgga attaattctg cagtcgagac
     5761 ctagaaaaac atggagcaat cacaagtagc aatacagcag ctaccaatgc tgattgtgcc
     5821 tggctagaag cacaagagga ggaggaggtg ggttttccag tcacacctca ggtaccttta
     5881 agaccaatga cttacaaggc agctgtagat cttagccact ttttaaaaga aaagagggga
     5941 ctggaagggc taattcactc ccaacgaaga caagatatcc ttgatctgtg gatctaccac
     6001 acacaaggct acttccctga ttagcagaac tacacaccag ggccaggggt cagatatcca
     6061 ctgacctttg gatggtgcta caagctagta ccagttgagc cagataaggt agaagaggcc
     6121 aataaaggag agaacaccag cttgttacac cctgtgagcc tgcatgggat ggatgacccg
     6181 gagagagaag tgttagagtg gaggtttgac agccgcctag catttcatca cgtggcccga
     6241 gagctgcatc cggagtactt caagaactgc tgatatcgag cttgctacaa gggactttcc
     6301 gctggggact ttccagggag gcgtggcctg ggcgggactg gggagtggcg agccctcaga
     6361 tcctgcatat aagcagctgc tttttgcctg tactgggtct ctctggttag accagatctg
     6421 agcctgggag ctctctggct aactagggaa cccactgctt aagcctcaat aaagcttgcc
     6481 ttgagtgctt caagtagtgt gtgcccgtct gttgtgtgac tctggtaact agagatccct
     6541 cagacccttt tagtcagtgt ggaaaatctc tagcagtagt agttcatgtc atcttattat
     6601 tcagtattta taacttgcaa agaaatgaat atcagagagt gagaggcctt gacattgcta
     6661 gcgtttaccg tcgacctcta gctagagctt ggcgtaatca tggtcatagc tgtttcctgt
     6721 gtgaaattgt tatccgctca caattccaca caacatacga gccggaagca taaagtgtaa
     6781 agcctggggt gcctaatgag tgagctaact cacattaatt gcgttgcgct cactgcccgc
     6841 tttccagtcg ggaaacctgt cgtgccagct gcattaatga atcggccaac gcgcggggag
     6901 aggcggtttg cgtattgggc gctcttccgc ttcctcgctc actgactcgc tgcgctcggt
     6961 cgttcggctg cggcgagcgg tatcagctca ctcaaaggcg gtaatacggt tatccacaga
     7021 atcaggggat aacgcaggaa agaacatgtg agcaaaaggc cagcaaaagg ccaggaaccg
     7081 taaaaaggcc gcgttgctgg cgtttttcca taggctccgc ccccctgacg agcatcacaa
     7141 aaatcgacgc tcaagtcaga ggtggcgaaa cccgacagga ctataaagat accaggcgtt
     7201 tccccctgga agctccctcg tgcgctctcc tgttccgacc ctgccgctta ccggatacct
     7261 gtccgccttt ctcccttcgg gaagcgtggc gctttctcat agctcacgct gtaggtatct
     7321 cagttcggtg taggtcgttc gctccaagct gggctgtgtg cacgaacccc ccgttcagcc
     7381 cgaccgctgc gccttatccg gtaactatcg tcttgagtcc aacccggtaa gacacgactt
     7441 atcgccactg gcagcagcca ctggtaacag gattagcaga gcgaggtatg taggcggtgc
     7501 tacagagttc ttgaagtggt ggcctaacta cggctacact agaagaacag tatttggtat
     7561 ctgcgctctg ctgaagccag ttaccttcgg aaaaagagtt ggtagctctt gatccggcaa
     7621 acaaaccacc gctggtagcg gtggtttttt tgtttgcaag cagcagatta cgcgcagaaa
     7681 aaaaggatct caagaagatc ctttgatctt ttctacgggg tctgacgctc agtggaacga
     7741 aaactcacgt taagggattt tggtcatgag attatcaaaa aggatcttca cctagatcct
     7801 tttaaattaa aaatgaagtt ttaaatcaat ctaaagtata tatgagtaaa cttggtctga
     7861 cagttaccaa tgcttaatca gtgaggcacc tatctcagcg atctgtctat ttcgttcatc
     7921 catagttgcc tgactccccg tcgtgtagat aactacgata cgggagggct taccatctgg
     7981 ccccagtgct gcaatgatac cgcgagaccc acgctcaccg gctccagatt tatcagcaat
     8041 aaaccagcca gccggaaggg ccgagcgcag aagtggtcct gcaactttat ccgcctccat
     8101 ccagtctatt aattgttgcc gggaagctag agtaagtagt tcgccagtta atagtttgcg
     8161 caacgttgtt gccattgcta caggcatcgt ggtgtcacgc tcgtcgtttg gtatggcttc
     8221 attcagctcc ggttcccaac gatcaaggcg agttacatga tcccccatgt tgtgcaaaaa
     8281 agcggttagc tccttcggtc ctccgatcgt tgtcagaagt aagttggccg cagtgttatc
     8341 actcatggtt atggcagcac tgcataattc tcttactgtc atgccatccg taagatgctt
     8401 ttctgtgact ggtgagtact caaccaagtc attctgagaa tagtgtatgc ggcgaccgag
     8461 ttgctcttgc ccggcgtcaa tacgggataa taccgcgcca catagcagaa ctttaaaagt
     8521 gctcatcatt ggaaaacgtt cttcggggcg aaaactctca aggatcttac cgctgttgag
     8581 atccagttcg atgtaaccca ctcgtgcacc caactgatct tcagcatctt ttactttcac
     8641 cagcgtttct gggtgagcaa aaacaggaag gcaaaatgcc gcaaaaaagg gaataagggc
     8701 gacacggaaa tgttgaatac tcatactctt cctttttcaa tattattgaa gcatttatca
     8761 gggttattgt ctcatgagcg gatacatatt tgaatgtatt tagaaaaata aacaaatagg
     8821 ggttccgcgc acatttcccc gaaaagtgcc acctgacgtc gacggatcgg gagatcaact
     8881 tgtttattgc agcttataat ggttacaaat aaagcaatag catcacaaat ttcacaaata
     8941 aagcattttt ttcactgcat tctagttgtg gtttgtccaa actcatcaat gtatcttatc
     9001 atgtctggat caactggata actcaagcta accaaaatca tcccaaactt cccaccccat
     9061 accctattac cactgccaat tacctgtggt ttcatttact ctaaacctgt gattcctctg
     9121 aattattttc attttaaaga aattgtattt gttaaatatg tactacaaac ttagtagttt
     9181 ttaaagaaat tgtatttgtt aaatatgtac tacaaactta gtagt
//
