# Supplementary material for: Optogenetic control shows that kinetic proofreading regulates the activity of the T cell receptor
Source: eLife. 2019 Apr 5;8:e42475. doi: 10.7554/eLife.42475 (PMC6488296; doi:10.7554/eLife.42475)
Supplement: Supplementary file 9. [file elife-42475-supp9.gb]

LOCUS       pOSY019                 9654 bp    DNA     circular UNA 04-FEB-2019
DEFINITION  pLVX SFFV scFv HA1.7 TCRβ IRES puro.
FEATURES             Location/Qualifiers
     LTR             1..635
                     /label="5' LTR"
     misc_signal     685..822
                     /Name="Psi packaging signal"
                     /label="Ψ"
     misc_feature    1243..1597
                     /Name="Rev response element"
                     /label="RRE"
     misc_feature    2028..2151
                     /Name="central polypurine tract"
                     /label="cPPT"
     promoter        2185..2627
                     /label="SFFV promoter"
     sig_peptide     2667..2723
                     /label="IgH-SP"
     CDS             2724..3452
                     /name="NIP-specific scFv"
                     /label="scFv"
     CDS             3453..3476
                     /label="TCRβ linker"
     CDS             3477..4343
                     /label="HA1.7 TCRβ"
     misc_feature    4356..4931
                     /Name="internal ribosomal entry site"
                     /Origin="Encephalomyocarditis virus"
                     /label="IRES"
     CDS             4963..5562
                     /Name="puromycin N-acetyl-transferase"
                     /label="pac"
     misc_feature    5576..6167
                     /Name="woodchuck hepatitis virus posttranscriptional
                     regulatory element"
                     /label="WPRE"
     LTR             6371..7005
                     /label="3' LTR"
     rep_origin      complement(7477..8147)
                     /label="pUC origin"
     CDS             complement(8293..9153)
                     /Name="beta-lactamase"
                     /label="bla"
ORIGIN      
        1 tggaagggct aattcactcc caaagaagac aagatatcct tgatctgtgg atctaccaca
       61 cacaaggcta cttccctgat tagcagaact acacaccagg gccaggggtc agatatccac
      121 tgacctttgg atggtgctac aagctagtac cagttgagcc agataaggta gaagaggcca
      181 ataaaggaga gaacaccagc ttgttacacc ctgtgagcct gcatgggatg gatgacccgg
      241 agagagaagt gttagagtgg aggtttgaca gccgcctagc atttcatcac gtggcccgag
      301 agctgcatcc ggagtacttc aagaactgct gatatcgagc ttgctacaag ggactttccg
      361 ctggggactt tccagggagg cgtggcctgg gcgggactgg ggagtggcga gccctcagat
      421 cctgcatata agcagctgct ttttgcctgt actgggtctc tctggttaga ccagatctga
      481 gcctgggagc tctctggcta actagggaac ccactgctta agcctcaata aagcttgcct
      541 tgagtgcttc aagtagtgtg tgcccgtctg ttgtgtgact ctggtaacta gagatccctc
      601 agaccctttt agtcagtgtg gaaaatctct agcagtggcg cccgaacagg gacttgaaag
      661 cgaaagggaa accagaggag ctctctcgac gcaggactcg gcttgctgaa gcgcgcacgg
      721 caagaggcga ggggcggcga ctggtgagta cgccaaaaat tttgactagc ggaggctaga
      781 aggagagaga tgggtgcgag agcgtcagta ttaagcgggg gagaattaga tcgcgatggg
      841 aaaaaattcg gttaaggcca gggggaaaga aaaaatataa attaaaacat atagtatggg
      901 caagcaggga gctagaacga ttcgcagtta atcctggcct gttagaaaca tcagaaggct
      961 gtagacaaat actgggacag ctacaaccat cccttcagac aggatcagaa gaacttagat
     1021 cattatataa tacagtagca accctctatt gtgtgcatca aaggatagag ataaaagaca
     1081 ccaaggaagc tttagacaag atagaggaag agcaaaacaa aagtaagacc accgcacagc
     1141 aagcggccgg ccgctgatct tcagacctgg aggaggagat atgagggaca attggagaag
     1201 tgaattatat aaatataaag tagtaaaaat tgaaccatta ggagtagcac ccaccaaggc
     1261 aaagagaaga gtggtgcaga gagaaaaaag agcagtggga ataggagctt tgttccttgg
     1321 gttcttggga gcagcaggaa gcactatggg cgcagcgtca atgacgctga cggtacaggc
     1381 cagacaatta ttgtctggta tagtgcagca gcagaacaat ttgctgaggg ctattgaggc
     1441 gcaacagcat ctgttgcaac tcacagtctg gggcatcaag cagctccagg caagaatcct
     1501 ggctgtggaa agatacctaa aggatcaaca gctcctgggg atttggggtt gctctggaaa
     1561 actcatttgc accactgctg tgccttggaa tgctagttgg agtaataaat ctctggaaca
     1621 gatttggaat cacacgacct ggatggagtg ggacagagaa attaacaatt acacaagctt
     1681 aatacactcc ttaattgaag aatcgcaaaa ccagcaagaa aagaatgaac aagaattatt
     1741 ggaattagat aaatgggcaa gtttgtggaa ttggtttaac ataacaaatt ggctgtggta
     1801 tataaaatta ttcataatga tagtaggagg cttggtaggt ttaagaatag tttttgctgt
     1861 actttctata gtgaatagag ttaggcaggg atattcacca ttatcgtttc agacccacct
     1921 cccaaccccg aggggacccg acaggcccga aggaatagaa gaagaaggtg gagagagaga
     1981 cagagacaga tccattcgat tagtgaacgg atctcgacgg tatcgccttt aaaagaaaag
     2041 gggggattgg ggggtacagt gcaggggaaa gaatagtaga cataatagca acagacatac
     2101 aaactaaaga attacaaaaa caaattacaa aaattcaaaa ttttcgggtt tattacaggg
     2161 acagcagaga tccagtttat cgattgaaag accccacctg taggtttggc aagctagctg
     2221 cagtaacgcc attttgcaag gcatggaaaa ataccaaacc aagaatagag aagttcagat
     2281 caagggcggg tacatgaaaa tagctaacgt tgggccaaac aggatatctg cggtgagcag
     2341 tttcggcccc ggcccggggc caagaacaga tggtcaccgc agtttcggcc ccggcccgag
     2401 gccaagaaca gatggtcccc agatatggcc caaccctcag cagtttctta agacccatca
     2461 gatgtttcca ggctccccca aggacctgaa atgaccctgc gccttatttg aattaaccaa
     2521 tcagcctgct tctcgcttct gttcgcgcgc ttctgcttcc cgagctctat aaaagagctc
     2581 acaacccctc actcggcgcg ccagtcctcc gattgactga gtcgcccgga tctatttccg
     2641 gtgaattcct cgagactagt gccaccatgg gatggagctg tatcatgctc ttcttggcag
     2701 caacagctac aggtgtccac tcccaggtcc aactgcagca gtctggggct gagcttgtga
     2761 agcctggggc ttcagtgaag ctgtcctgca aggcttctgg ctacaccttc accagctact
     2821 ggatgcactg ggtgaagcag aggcctggac gaggccttga gtggattgga aggattgatc
     2881 ctaatagtgg tggtactaag tacaatgaga agttcaagag caaggccaca ctgactgtag
     2941 acaaaccctc cagcacagcc tacatgcagc tcagcagcct gacatctgag gactctgcgg
     3001 tctattattg tgcaagatac gattactacg gtagtagcta ctttgactac tggggccaag
     3061 ggaccacggt caccgtctcc tcaggtggag gcggttcagg cggaggtggc tctggcggtg
     3121 gcggatctca ggctgttggg acacaggaat ctgcactcac cacatcacct ggtgaaacag
     3181 tcacactcac ttgtcgctca agtactgggg ctgttacaac tagtaactat gccaactggg
     3241 tccaagaaaa accagatcat ttattcactg gtctaatagg tggtaccaac aaccgagctc
     3301 caggtgttcc tgccagattc tcaggctccc tgattggaga caaggctgcc ctcaccatca
     3361 caggggcaca gactgaggat gaggcaatat atttctgtgc tctatggtac agcaaccatt
     3421 gggtgttcgg tggaggaacc aaactgactg tcctcgacgg ttcaggtgga gatgtgaaag
     3481 taacccagag ctcgagatat ctagtcaaaa ggacgggaga gaaagttttt ctggaatgtg
     3541 tccaggatat ggaccatgaa aatatgttct ggtatcgaca agacccaggt ctggggctac
     3601 ggctgatcta tttctcatat gatgttaaaa tgaaagaaaa aggagatatt cctgaggggt
     3661 acagtgtctc tagagagaag aaggagcgct tctccctgat tctggagtcc gccagcacca
     3721 accagacatc tatgtacctc tgtgccagca gttcgacagg gttgccctat ggctacacct
     3781 tcggttcggg gaccaggtta accgttgtag aggacctgaa caaggtgttc ccacccgagg
     3841 tcgctgtgtt tgagccatca gaagcagaga tctcccacac ccaaaaggcc acactggtgt
     3901 gcctggccac aggcttcttc cccgaccacg tggagctgag ctggtgggtg aatgggaagg
     3961 aggtgcacag tggggtcagc acagacccgc agcccctcaa ggagcagccc gccctcaatg
     4021 actccagata ctgcctgagc agccgcctga gggtctcggc caccttctgg cagaaccccc
     4081 gcaaccactt ccgctgtcaa gtccagttct acgggctctc ggagaatgac gagtggaccc
     4141 aggatagggc caaacccgtc acccagatcg tcagcgccga ggcctggggt agagcagact
     4201 gtggctttac ctcggtgtcc taccagcaag gggtcctgtc tgccaccatc ctctatgaga
     4261 tcctgctagg gaaggccacc ctgtatgctg tgctggtcag cgcccttgtg ttgatggcca
     4321 tggtcaagag aaaggatttc tgaggatcca attccgcccc tctccctccc ccccccctaa
     4381 cgttactggc cgaagccgct tggaataagg ccggtgtgcg tttgtctata tgttattttc
     4441 caccatattg ccgtcttttg gcaatgtgag ggcccggaaa cctggccctg tcttcttgac
     4501 gagcattcct aggggtcttt cccctctcgc caaaggaatg caaggtctgt tgaatgtcgt
     4561 gaaggaagca gttcctctgg aagcttcttg aagacaaaca acgtctgtag cgaccctttg
     4621 caggcagcgg aaccccccac ctggcgacag gtgcctctgc ggccaaaagc cacgtgtata
     4681 agatacacct gcaaaggcgg cacaacccca gtgccacgtt gtgagttgga tagttgtgga
     4741 aagagtcaaa tggctctcct caagcgtatt caacaagggg ctgaaggatg cccagaaggt
     4801 accccattgt atgggatctg atctggggcc tcggtgcaca tgctttacat gtgtttagtc
     4861 gaggttaaaa aaacgtctag gccccccgaa ccacggggac gtggttttcc tttgaaaaac
     4921 acgatgataa gcttgccaca acccacaagg agacgacctt ccatgaccga gtacaagccc
     4981 acggtgcgcc tcgccacccg cgacgacgtc ccccgggccg tacgcaccct cgccgccgcg
     5041 ttcgccgact accccgccac gcgccacacc gtcgacccgg accgccacat cgagcgggtc
     5101 accgagctgc aagaactctt cctcacgcgc gtcgggctcg acatcggcaa ggtgtgggtc
     5161 gcggacgacg gcgccgcggt ggcggtctgg accacgccgg agagcgtcga agcgggggcg
     5221 gtgttcgccg agatcggccc gcgcatggcc gagttgagcg gttcccggct ggccgcgcag
     5281 caacagatgg aaggcctcct ggcgccgcac cggcccaagg agcccgcgtg gttcctggcc
     5341 accgtcggcg tctcgcccga ccaccagggc aagggtctgg gcagcgccgt cgtgctcccc
     5401 ggagtggagg cggccgagcg cgccggggtg cccgccttcc tggagacctc cgcgccccgc
     5461 aacctcccct tctacgagcg gctcggcttc accgtcaccg ccgacgtcga ggtgcccgaa
     5521 ggaccgcgca cctggtgcat gacccgcaag cccggtgcct gaacgcgtct ggaacaatca
     5581 acctctggat tacaaaattt gtgaaagatt gactggtatt cttaactatg ttgctccttt
     5641 tacgctatgt ggatacgctg ctttaatgcc tttgtatcat gctattgctt cccgtatggc
     5701 tttcattttc tcctccttgt ataaatcctg gttgctgtct ctttatgagg agttgtggcc
     5761 cgttgtcagg caacgtggcg tggtgtgcac tgtgtttgct gacgcaaccc ccactggttg
     5821 gggcattgcc accacctgtc agctcctttc cgggactttc gctttccccc tccctattgc
     5881 cacggcggaa ctcatcgccg cctgccttgc ccgctgctgg acaggggctc ggctgttggg
     5941 cactgacaat tccgtggtgt tgtcggggaa gctgacgtcc tttccatggc tgctcgcctg
     6001 tgttgccacc tggattctgc gcgggacgtc cttctgctac gtcccttcgg ccctcaatcc
     6061 agcggacctt ccttcccgcg gcctgctgcc ggctctgcgg cctcttccgc gtcttcgcct
     6121 tcgccctcag acgagtcgga tctccctttg ggccgcctcc ccgcctggaa ttaattctgc
     6181 agtcgagacc tagaaaaaca tggagcaatc acaagtagca atacagcagc taccaatgct
     6241 gattgtgcct ggctagaagc acaagaggag gaggaggtgg gttttccagt cacacctcag
     6301 gtacctttaa gaccaatgac ttacaaggca gctgtagatc ttagccactt tttaaaagaa
     6361 aagaggggac tggaagggct aattcactcc caacgaagac aagatatcct tgatctgtgg
     6421 atctaccaca cacaaggcta cttccctgat tagcagaact acacaccagg gccaggggtc
     6481 agatatccac tgacctttgg atggtgctac aagctagtac cagttgagcc agataaggta
     6541 gaagaggcca ataaaggaga gaacaccagc ttgttacacc ctgtgagcct gcatgggatg
     6601 gatgacccgg agagagaagt gttagagtgg aggtttgaca gccgcctagc atttcatcac
     6661 gtggcccgag agctgcatcc ggagtacttc aagaactgct gatatcgagc ttgctacaag
     6721 ggactttccg ctggggactt tccagggagg cgtggcctgg gcgggactgg ggagtggcga
     6781 gccctcagat cctgcatata agcagctgct ttttgcctgt actgggtctc tctggttaga
     6841 ccagatctga gcctgggagc tctctggcta actagggaac ccactgctta agcctcaata
     6901 aagcttgcct tgagtgcttc aagtagtgtg tgcccgtctg ttgtgtgact ctggtaacta
     6961 gagatccctc agaccctttt agtcagtgtg gaaaatctct agcagtagta gttcatgtca
     7021 tcttattatt cagtatttat aacttgcaaa gaaatgaata tcagagagtg agaggccttg
     7081 acattgctag cgtttaccgt cgacctctag ctagagcttg gcgtaatcat ggtcatagct
     7141 gtttcctgtg tgaaattgtt atccgctcac aattccacac aacatacgag ccggaagcat
     7201 aaagtgtaaa gcctggggtg cctaatgagt gagctaactc acattaattg cgttgcgctc
     7261 actgcccgct ttccagtcgg gaaacctgtc gtgccagctg cattaatgaa tcggccaacg
     7321 cgcggggaga ggcggtttgc gtattgggcg ctcttccgct tcctcgctca ctgactcgct
     7381 gcgctcggtc gttcggctgc ggcgagcggt atcagctcac tcaaaggcgg taatacggtt
     7441 atccacagaa tcaggggata acgcaggaaa gaacatgtga gcaaaaggcc agcaaaaggc
     7501 caggaaccgt aaaaaggccg cgttgctggc gtttttccat aggctccgcc cccctgacga
     7561 gcatcacaaa aatcgacgct caagtcagag gtggcgaaac ccgacaggac tataaagata
     7621 ccaggcgttt ccccctggaa gctccctcgt gcgctctcct gttccgaccc tgccgcttac
     7681 cggatacctg tccgcctttc tcccttcggg aagcgtggcg ctttctcata gctcacgctg
     7741 taggtatctc agttcggtgt aggtcgttcg ctccaagctg ggctgtgtgc acgaaccccc
     7801 cgttcagccc gaccgctgcg ccttatccgg taactatcgt cttgagtcca acccggtaag
     7861 acacgactta tcgccactgg cagcagccac tggtaacagg attagcagag cgaggtatgt
     7921 aggcggtgct acagagttct tgaagtggtg gcctaactac ggctacacta gaagaacagt
     7981 atttggtatc tgcgctctgc tgaagccagt taccttcgga aaaagagttg gtagctcttg
     8041 atccggcaaa caaaccaccg ctggtagcgg tggttttttt gtttgcaagc agcagattac
     8101 gcgcagaaaa aaaggatctc aagaagatcc tttgatcttt tctacggggt ctgacgctca
     8161 gtggaacgaa aactcacgtt aagggatttt ggtcatgaga ttatcaaaaa ggatcttcac
     8221 ctagatcctt ttaaattaaa aatgaagttt taaatcaatc taaagtatat atgagtaaac
     8281 ttggtctgac agttaccaat gcttaatcag tgaggcacct atctcagcga tctgtctatt
     8341 tcgttcatcc atagttgcct gactccccgt cgtgtagata actacgatac gggagggctt
     8401 accatctggc cccagtgctg caatgatacc gcgagaccca cgctcaccgg ctccagattt
     8461 atcagcaata aaccagccag ccggaagggc cgagcgcaga agtggtcctg caactttatc
     8521 cgcctccatc cagtctatta attgttgccg ggaagctaga gtaagtagtt cgccagttaa
     8581 tagtttgcgc aacgttgttg ccattgctac aggcatcgtg gtgtcacgct cgtcgtttgg
     8641 tatggcttca ttcagctccg gttcccaacg atcaaggcga gttacatgat cccccatgtt
     8701 gtgcaaaaaa gcggttagct ccttcggtcc tccgatcgtt gtcagaagta agttggccgc
     8761 agtgttatca ctcatggtta tggcagcact gcataattct cttactgtca tgccatccgt
     8821 aagatgcttt tctgtgactg gtgagtactc aaccaagtca ttctgagaat agtgtatgcg
     8881 gcgaccgagt tgctcttgcc cggcgtcaat acgggataat accgcgccac atagcagaac
     8941 tttaaaagtg ctcatcattg gaaaacgttc ttcggggcga aaactctcaa ggatcttacc
     9001 gctgttgaga tccagttcga tgtaacccac tcgtgcaccc aactgatctt cagcatcttt
     9061 tactttcacc agcgtttctg ggtgagcaaa aacaggaagg caaaatgccg caaaaaaggg
     9121 aataagggcg acacggaaat gttgaatact catactcttc ctttttcaat attattgaag
     9181 catttatcag ggttattgtc tcatgagcgg atacatattt gaatgtattt agaaaaataa
     9241 acaaataggg gttccgcgca catttccccg aaaagtgcca cctgacgtcg acggatcggg
     9301 agatcaactt gtttattgca gcttataatg gttacaaata aagcaatagc atcacaaatt
     9361 tcacaaataa agcatttttt tcactgcatt ctagttgtgg tttgtccaaa ctcatcaatg
     9421 tatcttatca tgtctggatc aactggataa ctcaagctaa ccaaaatcat cccaaacttc
     9481 ccaccccata ccctattacc actgccaatt acctgtggtt tcatttactc taaacctgtg
     9541 attcctctga attattttca ttttaaagaa attgtatttg ttaaatatgt actacaaact
     9601 tagtagtttt taaagaaatt gtatttgtta aatatgtact acaaacttag tagt
//
