# Supplementary material for: Optogenetic control shows that kinetic proofreading regulates the activity of the T cell receptor
Source: eLife. 2019 Apr 5;8:e42475. doi: 10.7554/eLife.42475 (PMC6488296; doi:10.7554/eLife.42475)
Supplement: Supplementary file 31. [file elife-42475-supp31.gb]

LOCUS       pOSY074                 9966 bp    DNA     circular UNA 04-FEB-2019
DEFINITION  pLVX SFFV moxGFP F2 PIF(SSA) HA1.7 TCRβ IRES puro.
FEATURES             Location/Qualifiers
     LTR             1..635
                     /label="5' LTR"
     misc_signal     685..822
                     /Name="Psi packaging signal"
                     /label="Ψ"
     misc_feature    1243..1597
                     /Name="Rev response element"
                     /label="RRE"
     misc_feature    2028..2151
                     /Name="central polypurine tract"
                     /label="cPPT"
     promoter        2185..2627
                     /label="SFFV promoter"
     sig_peptide     2667..2723
                     /label="IgH-SP"
     CDS             2718..3434
                     /label="moxGFP"
     CDS             3435..3464
                     /label="F2"
     CDS             3465..3764
                     /label="PIF(SSA)"
     CDS             3765..3788
                     /label="TCRβ linker"
     CDS             3789..4652
                     /label="HA1.7 TCRβ"
     misc_feature    4668..5243
                     /Name="internal ribosomal entry site"
                     /Origin="Encephalomyocarditis virus"
                     /label="IRES"
     CDS             5275..5874
                     /Name="puromycin N-acetyl-transferase"
                     /label="pac"
     misc_feature    5888..6479
                     /Name="woodchuck hepatitis virus posttranscriptional
                     regulatory element"
                     /label="WPRE"
     LTR             6683..7317
                     /label="3' LTR"
     rep_origin      complement(7789..8459)
                     /label="pUC origin"
     CDS             complement(8605..9465)
                     /Name="beta-lactamase"
                     /label="bla"
ORIGIN      
        1 tggaagggct aattcactcc caaagaagac aagatatcct tgatctgtgg atctaccaca
       61 cacaaggcta cttccctgat tagcagaact acacaccagg gccaggggtc agatatccac
      121 tgacctttgg atggtgctac aagctagtac cagttgagcc agataaggta gaagaggcca
      181 ataaaggaga gaacaccagc ttgttacacc ctgtgagcct gcatgggatg gatgacccgg
      241 agagagaagt gttagagtgg aggtttgaca gccgcctagc atttcatcac gtggcccgag
      301 agctgcatcc ggagtacttc aagaactgct gatatcgagc ttgctacaag ggactttccg
      361 ctggggactt tccagggagg cgtggcctgg gcgggactgg ggagtggcga gccctcagat
      421 cctgcatata agcagctgct ttttgcctgt actgggtctc tctggttaga ccagatctga
      481 gcctgggagc tctctggcta actagggaac ccactgctta agcctcaata aagcttgcct
      541 tgagtgcttc aagtagtgtg tgcccgtctg ttgtgtgact ctggtaacta gagatccctc
      601 agaccctttt agtcagtgtg gaaaatctct agcagtggcg cccgaacagg gacttgaaag
      661 cgaaagggaa accagaggag ctctctcgac gcaggactcg gcttgctgaa gcgcgcacgg
      721 caagaggcga ggggcggcga ctggtgagta cgccaaaaat tttgactagc ggaggctaga
      781 aggagagaga tgggtgcgag agcgtcagta ttaagcgggg gagaattaga tcgcgatggg
      841 aaaaaattcg gttaaggcca gggggaaaga aaaaatataa attaaaacat atagtatggg
      901 caagcaggga gctagaacga ttcgcagtta atcctggcct gttagaaaca tcagaaggct
      961 gtagacaaat actgggacag ctacaaccat cccttcagac aggatcagaa gaacttagat
     1021 cattatataa tacagtagca accctctatt gtgtgcatca aaggatagag ataaaagaca
     1081 ccaaggaagc tttagacaag atagaggaag agcaaaacaa aagtaagacc accgcacagc
     1141 aagcggccgg ccgctgatct tcagacctgg aggaggagat atgagggaca attggagaag
     1201 tgaattatat aaatataaag tagtaaaaat tgaaccatta ggagtagcac ccaccaaggc
     1261 aaagagaaga gtggtgcaga gagaaaaaag agcagtggga ataggagctt tgttccttgg
     1321 gttcttggga gcagcaggaa gcactatggg cgcagcgtca atgacgctga cggtacaggc
     1381 cagacaatta ttgtctggta tagtgcagca gcagaacaat ttgctgaggg ctattgaggc
     1441 gcaacagcat ctgttgcaac tcacagtctg gggcatcaag cagctccagg caagaatcct
     1501 ggctgtggaa agatacctaa aggatcaaca gctcctgggg atttggggtt gctctggaaa
     1561 actcatttgc accactgctg tgccttggaa tgctagttgg agtaataaat ctctggaaca
     1621 gatttggaat cacacgacct ggatggagtg ggacagagaa attaacaatt acacaagctt
     1681 aatacactcc ttaattgaag aatcgcaaaa ccagcaagaa aagaatgaac aagaattatt
     1741 ggaattagat aaatgggcaa gtttgtggaa ttggtttaac ataacaaatt ggctgtggta
     1801 tataaaatta ttcataatga tagtaggagg cttggtaggt ttaagaatag tttttgctgt
     1861 actttctata gtgaatagag ttaggcaggg atattcacca ttatcgtttc agacccacct
     1921 cccaaccccg aggggacccg acaggcccga aggaatagaa gaagaaggtg gagagagaga
     1981 cagagacaga tccattcgat tagtgaacgg atctcgacgg tatcgccttt aaaagaaaag
     2041 gggggattgg ggggtacagt gcaggggaaa gaatagtaga cataatagca acagacatac
     2101 aaactaaaga attacaaaaa caaattacaa aaattcaaaa ttttcgggtt tattacaggg
     2161 acagcagaga tccagtttat cgattgaaag accccacctg taggtttggc aagctagctg
     2221 cagtaacgcc attttgcaag gcatggaaaa ataccaaacc aagaatagag aagttcagat
     2281 caagggcggg tacatgaaaa tagctaacgt tgggccaaac aggatatctg cggtgagcag
     2341 tttcggcccc ggcccggggc caagaacaga tggtcaccgc agtttcggcc ccggcccgag
     2401 gccaagaaca gatggtcccc agatatggcc caaccctcag cagtttctta agacccatca
     2461 gatgtttcca ggctccccca aggacctgaa atgaccctgc gccttatttg aattaaccaa
     2521 tcagcctgct tctcgcttct gttcgcgcgc ttctgcttcc cgagctctat aaaagagctc
     2581 acaacccctc actcggcgcg ccagtcctcc gattgactga gtcgcccgga tctatttccg
     2641 gtgaattcct cgagactagt gccaccatgg gatggagctg tatcatgctc ttcttggcag
     2701 caacagctac aggtgtccac tcctccaagg gcgaggagct gttcaccggg gtggtgccca
     2761 tcctggtcga gctggacggc gacgtaaacg gccacaagtt ctccgtgcgg ggcgagggcg
     2821 agggcgatgc caccaacggc aagctgaccc tgaagttcat cagcaccacc ggcaagctgc
     2881 ccgtgccctg gcccaccctc gtgaccaccc tgacctacgg cgtgcagagc ttctcccgct
     2941 accccgacca catgaagcgc cacgacttct tcaagagcgc catgcccgaa ggctacgtcc
     3001 aggagcgcac catctccttc aaggacgacg gcacctacaa gacccgcgcc gaggtgaagt
     3061 tcgagggcga caccctggtg aaccgcatcg agctgaaggg catcgacttc aaggaggacg
     3121 gcaacatcct ggggcacaag ctggagtaca acttcaactc ccacaacgtc tatatcaccg
     3181 ccgacaagca gaagaacggc atcaaggcca acttcaagat ccgccacaac gtggaggacg
     3241 gctccgtgca gctcgccgac cactaccagc agaacacccc catcggcgac ggccccgtgc
     3301 tgctgcccga caaccactac ctgtccaccc agtccaagct gtccaaagac cccaacgaga
     3361 agcgcgatca catggtcctt ctggaattcg tgaccgccgc cgggatcact cacggcatgg
     3421 acgagctgta caagggtata agacgtaaac gaagcgtctc acacatgatg ttcttaccaa
     3481 ccgattactc gagcaggtta agcgatcaag agtatatgga gcttgtgttt gagaatggcc
     3541 agattcttgc aaagggccaa agatccaacg ttgctctgca taatcaacgt accaaatcga
     3601 tcatggattt gtatgaggca gagtataacg aggatttcat gaagagtatc atccatggtg
     3661 gtggtggtgc catcacaaat ctcggggaca cgcaggttgt tccacaaagt catgttgctg
     3721 ctgcccatga aacaaacatg ttggaaagca ataaacatgt tgacctcgac ggttcaggtg
     3781 gagatgtgaa agtaacccag agctcgagat atctagtcaa aaggacggga gagaaagttt
     3841 ttctggaatg tgtccaggat atggaccatg aaaatatgtt ctggtatcga caagacccag
     3901 gtctggggct acggctgatc tatttctcat atgatgttaa aatgaaagaa aaaggagata
     3961 ttcctgaggg gtacagtgtc tctagagaga agaaggagcg cttctccctg attctggagt
     4021 ccgccagcac caaccagaca tctatgtacc tctgtgccag cagttcgaca gggttgccct
     4081 atggctacac cttcggttcg gggaccaggt taaccgttgt agaggacctg aacaaggtgt
     4141 tcccacccga ggtcgctgtg tttgagccat cagaagcaga gatctcccac acccaaaagg
     4201 ccacactggt gtgcctggcc acaggcttct tccccgacca cgtggagctg agctggtggg
     4261 tgaatgggaa ggaggtgcac agtggggtca gcacagaccc gcagcccctc aaggagcagc
     4321 ccgccctcaa tgactccaga tactgcctga gcagccgcct gagggtctcg gccaccttct
     4381 ggcagaaccc ccgcaaccac ttccgctgtc aagtccagtt ctacgggctc tcggagaatg
     4441 acgagtggac ccaggatagg gccaaacccg tcacccagat cgtcagcgcc gaggcctggg
     4501 gtagagcaga ctgtggcttt acctcggtgt cctaccagca aggggtcctg tctgccacca
     4561 tcctctatga gatcctgcta gggaaggcca ccctgtatgc tgtgctggtc agcgcccttg
     4621 tgttgatggc catggtcaag agaaaggatt tctgaggatc caattccgcc cctctccctc
     4681 ccccccccct aacgttactg gccgaagccg cttggaataa ggccggtgtg cgtttgtcta
     4741 tatgttattt tccaccatat tgccgtcttt tggcaatgtg agggcccgga aacctggccc
     4801 tgtcttcttg acgagcattc ctaggggtct ttcccctctc gccaaaggaa tgcaaggtct
     4861 gttgaatgtc gtgaaggaag cagttcctct ggaagcttct tgaagacaaa caacgtctgt
     4921 agcgaccctt tgcaggcagc ggaacccccc acctggcgac aggtgcctct gcggccaaaa
     4981 gccacgtgta taagatacac ctgcaaaggc ggcacaaccc cagtgccacg ttgtgagttg
     5041 gatagttgtg gaaagagtca aatggctctc ctcaagcgta ttcaacaagg ggctgaagga
     5101 tgcccagaag gtaccccatt gtatgggatc tgatctgggg cctcggtgca catgctttac
     5161 atgtgtttag tcgaggttaa aaaaacgtct aggccccccg aaccacgggg acgtggtttt
     5221 cctttgaaaa acacgatgat aagcttgcca caacccacaa ggagacgacc ttccatgacc
     5281 gagtacaagc ccacggtgcg cctcgccacc cgcgacgacg tcccccgggc cgtacgcacc
     5341 ctcgccgccg cgttcgccga ctaccccgcc acgcgccaca ccgtcgaccc ggaccgccac
     5401 atcgagcggg tcaccgagct gcaagaactc ttcctcacgc gcgtcgggct cgacatcggc
     5461 aaggtgtggg tcgcggacga cggcgccgcg gtggcggtct ggaccacgcc ggagagcgtc
     5521 gaagcggggg cggtgttcgc cgagatcggc ccgcgcatgg ccgagttgag cggttcccgg
     5581 ctggccgcgc agcaacagat ggaaggcctc ctggcgccgc accggcccaa ggagcccgcg
     5641 tggttcctgg ccaccgtcgg cgtctcgccc gaccaccagg gcaagggtct gggcagcgcc
     5701 gtcgtgctcc ccggagtgga ggcggccgag cgcgccgggg tgcccgcctt cctggagacc
     5761 tccgcgcccc gcaacctccc cttctacgag cggctcggct tcaccgtcac cgccgacgtc
     5821 gaggtgcccg aaggaccgcg cacctggtgc atgacccgca agcccggtgc ctgaacgcgt
     5881 ctggaacaat caacctctgg attacaaaat ttgtgaaaga ttgactggta ttcttaacta
     5941 tgttgctcct tttacgctat gtggatacgc tgctttaatg cctttgtatc atgctattgc
     6001 ttcccgtatg gctttcattt tctcctcctt gtataaatcc tggttgctgt ctctttatga
     6061 ggagttgtgg cccgttgtca ggcaacgtgg cgtggtgtgc actgtgtttg ctgacgcaac
     6121 ccccactggt tggggcattg ccaccacctg tcagctcctt tccgggactt tcgctttccc
     6181 cctccctatt gccacggcgg aactcatcgc cgcctgcctt gcccgctgct ggacaggggc
     6241 tcggctgttg ggcactgaca attccgtggt gttgtcgggg aagctgacgt cctttccatg
     6301 gctgctcgcc tgtgttgcca cctggattct gcgcgggacg tccttctgct acgtcccttc
     6361 ggccctcaat ccagcggacc ttccttcccg cggcctgctg ccggctctgc ggcctcttcc
     6421 gcgtcttcgc cttcgccctc agacgagtcg gatctccctt tgggccgcct ccccgcctgg
     6481 aattaattct gcagtcgaga cctagaaaaa catggagcaa tcacaagtag caatacagca
     6541 gctaccaatg ctgattgtgc ctggctagaa gcacaagagg aggaggaggt gggttttcca
     6601 gtcacacctc aggtaccttt aagaccaatg acttacaagg cagctgtaga tcttagccac
     6661 tttttaaaag aaaagagggg actggaaggg ctaattcact cccaacgaag acaagatatc
     6721 cttgatctgt ggatctacca cacacaaggc tacttccctg attagcagaa ctacacacca
     6781 gggccagggg tcagatatcc actgaccttt ggatggtgct acaagctagt accagttgag
     6841 ccagataagg tagaagaggc caataaagga gagaacacca gcttgttaca ccctgtgagc
     6901 ctgcatggga tggatgaccc ggagagagaa gtgttagagt ggaggtttga cagccgccta
     6961 gcatttcatc acgtggcccg agagctgcat ccggagtact tcaagaactg ctgatatcga
     7021 gcttgctaca agggactttc cgctggggac tttccaggga ggcgtggcct gggcgggact
     7081 ggggagtggc gagccctcag atcctgcata taagcagctg ctttttgcct gtactgggtc
     7141 tctctggtta gaccagatct gagcctggga gctctctggc taactaggga acccactgct
     7201 taagcctcaa taaagcttgc cttgagtgct tcaagtagtg tgtgcccgtc tgttgtgtga
     7261 ctctggtaac tagagatccc tcagaccctt ttagtcagtg tggaaaatct ctagcagtag
     7321 tagttcatgt catcttatta ttcagtattt ataacttgca aagaaatgaa tatcagagag
     7381 tgagaggcct tgacattgct agcgtttacc gtcgacctct agctagagct tggcgtaatc
     7441 atggtcatag ctgtttcctg tgtgaaattg ttatccgctc acaattccac acaacatacg
     7501 agccggaagc ataaagtgta aagcctgggg tgcctaatga gtgagctaac tcacattaat
     7561 tgcgttgcgc tcactgcccg ctttccagtc gggaaacctg tcgtgccagc tgcattaatg
     7621 aatcggccaa cgcgcgggga gaggcggttt gcgtattggg cgctcttccg cttcctcgct
     7681 cactgactcg ctgcgctcgg tcgttcggct gcggcgagcg gtatcagctc actcaaaggc
     7741 ggtaatacgg ttatccacag aatcagggga taacgcagga aagaacatgt gagcaaaagg
     7801 ccagcaaaag gccaggaacc gtaaaaaggc cgcgttgctg gcgtttttcc ataggctccg
     7861 cccccctgac gagcatcaca aaaatcgacg ctcaagtcag aggtggcgaa acccgacagg
     7921 actataaaga taccaggcgt ttccccctgg aagctccctc gtgcgctctc ctgttccgac
     7981 cctgccgctt accggatacc tgtccgcctt tctcccttcg ggaagcgtgg cgctttctca
     8041 tagctcacgc tgtaggtatc tcagttcggt gtaggtcgtt cgctccaagc tgggctgtgt
     8101 gcacgaaccc cccgttcagc ccgaccgctg cgccttatcc ggtaactatc gtcttgagtc
     8161 caacccggta agacacgact tatcgccact ggcagcagcc actggtaaca ggattagcag
     8221 agcgaggtat gtaggcggtg ctacagagtt cttgaagtgg tggcctaact acggctacac
     8281 tagaagaaca gtatttggta tctgcgctct gctgaagcca gttaccttcg gaaaaagagt
     8341 tggtagctct tgatccggca aacaaaccac cgctggtagc ggtggttttt ttgtttgcaa
     8401 gcagcagatt acgcgcagaa aaaaaggatc tcaagaagat cctttgatct tttctacggg
     8461 gtctgacgct cagtggaacg aaaactcacg ttaagggatt ttggtcatga gattatcaaa
     8521 aaggatcttc acctagatcc ttttaaatta aaaatgaagt tttaaatcaa tctaaagtat
     8581 atatgagtaa acttggtctg acagttacca atgcttaatc agtgaggcac ctatctcagc
     8641 gatctgtcta tttcgttcat ccatagttgc ctgactcccc gtcgtgtaga taactacgat
     8701 acgggagggc ttaccatctg gccccagtgc tgcaatgata ccgcgagacc cacgctcacc
     8761 ggctccagat ttatcagcaa taaaccagcc agccggaagg gccgagcgca gaagtggtcc
     8821 tgcaacttta tccgcctcca tccagtctat taattgttgc cgggaagcta gagtaagtag
     8881 ttcgccagtt aatagtttgc gcaacgttgt tgccattgct acaggcatcg tggtgtcacg
     8941 ctcgtcgttt ggtatggctt cattcagctc cggttcccaa cgatcaaggc gagttacatg
     9001 atcccccatg ttgtgcaaaa aagcggttag ctccttcggt cctccgatcg ttgtcagaag
     9061 taagttggcc gcagtgttat cactcatggt tatggcagca ctgcataatt ctcttactgt
     9121 catgccatcc gtaagatgct tttctgtgac tggtgagtac tcaaccaagt cattctgaga
     9181 atagtgtatg cggcgaccga gttgctcttg cccggcgtca atacgggata ataccgcgcc
     9241 acatagcaga actttaaaag tgctcatcat tggaaaacgt tcttcggggc gaaaactctc
     9301 aaggatctta ccgctgttga gatccagttc gatgtaaccc actcgtgcac ccaactgatc
     9361 ttcagcatct tttactttca ccagcgtttc tgggtgagca aaaacaggaa ggcaaaatgc
     9421 cgcaaaaaag ggaataaggg cgacacggaa atgttgaata ctcatactct tcctttttca
     9481 atattattga agcatttatc agggttattg tctcatgagc ggatacatat ttgaatgtat
     9541 ttagaaaaat aaacaaatag gggttccgcg cacatttccc cgaaaagtgc cacctgacgt
     9601 cgacggatcg ggagatcaac ttgtttattg cagcttataa tggttacaaa taaagcaata
     9661 gcatcacaaa tttcacaaat aaagcatttt tttcactgca ttctagttgt ggtttgtcca
     9721 aactcatcaa tgtatcttat catgtctgga tcaactggat aactcaagct aaccaaaatc
     9781 atcccaaact tcccacccca taccctatta ccactgccaa ttacctgtgg tttcatttac
     9841 tctaaacctg tgattcctct gaattatttt cattttaaag aaattgtatt tgttaaatat
     9901 gtactacaaa cttagtagtt tttaaagaaa ttgtatttgt taaatatgta ctacaaactt
     9961 agtagt
//
