# Supplementary material for: Optogenetic control shows that kinetic proofreading regulates the activity of the T cell receptor
Source: eLife. 2019 Apr 5;8:e42475. doi: 10.7554/eLife.42475 (PMC6488296; doi:10.7554/eLife.42475)
Supplement: Supplementary file 33. [file elife-42475-supp33.gb]

LOCUS       pOSY075                 9954 bp    DNA     circular UNA 04-FEB-2019
DEFINITION  pLVX SFFV moxGFP F3 PIF(SSA) HA1.7 TCRβ IRES puro.
FEATURES             Location/Qualifiers
     LTR             1..635
                     /label="5' LTR"
     misc_signal     685..822
                     /Name="Psi packaging signal"
                     /label="Ψ"
     misc_feature    1243..1597
                     /Name="Rev response element"
                     /label="RRE"
     misc_feature    2028..2151
                     /Name="central polypurine tract"
                     /label="cPPT"
     promoter        2185..2627
                     /label="SFFV promoter"
     sig_peptide     2667..2723
                     /label="IgH-SP"
     CDS             2718..3434
                     /label="moxGFP"
     CDS             3435..3452
                     /label="F3"
     CDS             3453..3752
                     /label="PIF(SSA)"
     CDS             3753..3776
                     /label="TCRβ linker"
     CDS             3777..4640
                     /label="HA1.7 TCRβ"
     misc_feature    4656..5231
                     /Name="internal ribosomal entry site"
                     /Origin="Encephalomyocarditis virus"
                     /label="IRES"
     CDS             5263..5862
                     /Name="puromycin N-acetyl-transferase"
                     /label="pac"
     misc_feature    5876..6467
                     /Name="woodchuck hepatitis virus posttranscriptional
                     regulatory element"
                     /label="WPRE"
     LTR             6671..7305
                     /label="3' LTR"
     rep_origin      complement(7777..8447)
                     /label="pUC origin"
     CDS             complement(8593..9453)
                     /Name="beta-lactamase"
                     /label="bla"
ORIGIN      
        1 tggaagggct aattcactcc caaagaagac aagatatcct tgatctgtgg atctaccaca
       61 cacaaggcta cttccctgat tagcagaact acacaccagg gccaggggtc agatatccac
      121 tgacctttgg atggtgctac aagctagtac cagttgagcc agataaggta gaagaggcca
      181 ataaaggaga gaacaccagc ttgttacacc ctgtgagcct gcatgggatg gatgacccgg
      241 agagagaagt gttagagtgg aggtttgaca gccgcctagc atttcatcac gtggcccgag
      301 agctgcatcc ggagtacttc aagaactgct gatatcgagc ttgctacaag ggactttccg
      361 ctggggactt tccagggagg cgtggcctgg gcgggactgg ggagtggcga gccctcagat
      421 cctgcatata agcagctgct ttttgcctgt actgggtctc tctggttaga ccagatctga
      481 gcctgggagc tctctggcta actagggaac ccactgctta agcctcaata aagcttgcct
      541 tgagtgcttc aagtagtgtg tgcccgtctg ttgtgtgact ctggtaacta gagatccctc
      601 agaccctttt agtcagtgtg gaaaatctct agcagtggcg cccgaacagg gacttgaaag
      661 cgaaagggaa accagaggag ctctctcgac gcaggactcg gcttgctgaa gcgcgcacgg
      721 caagaggcga ggggcggcga ctggtgagta cgccaaaaat tttgactagc ggaggctaga
      781 aggagagaga tgggtgcgag agcgtcagta ttaagcgggg gagaattaga tcgcgatggg
      841 aaaaaattcg gttaaggcca gggggaaaga aaaaatataa attaaaacat atagtatggg
      901 caagcaggga gctagaacga ttcgcagtta atcctggcct gttagaaaca tcagaaggct
      961 gtagacaaat actgggacag ctacaaccat cccttcagac aggatcagaa gaacttagat
     1021 cattatataa tacagtagca accctctatt gtgtgcatca aaggatagag ataaaagaca
     1081 ccaaggaagc tttagacaag atagaggaag agcaaaacaa aagtaagacc accgcacagc
     1141 aagcggccgg ccgctgatct tcagacctgg aggaggagat atgagggaca attggagaag
     1201 tgaattatat aaatataaag tagtaaaaat tgaaccatta ggagtagcac ccaccaaggc
     1261 aaagagaaga gtggtgcaga gagaaaaaag agcagtggga ataggagctt tgttccttgg
     1321 gttcttggga gcagcaggaa gcactatggg cgcagcgtca atgacgctga cggtacaggc
     1381 cagacaatta ttgtctggta tagtgcagca gcagaacaat ttgctgaggg ctattgaggc
     1441 gcaacagcat ctgttgcaac tcacagtctg gggcatcaag cagctccagg caagaatcct
     1501 ggctgtggaa agatacctaa aggatcaaca gctcctgggg atttggggtt gctctggaaa
     1561 actcatttgc accactgctg tgccttggaa tgctagttgg agtaataaat ctctggaaca
     1621 gatttggaat cacacgacct ggatggagtg ggacagagaa attaacaatt acacaagctt
     1681 aatacactcc ttaattgaag aatcgcaaaa ccagcaagaa aagaatgaac aagaattatt
     1741 ggaattagat aaatgggcaa gtttgtggaa ttggtttaac ataacaaatt ggctgtggta
     1801 tataaaatta ttcataatga tagtaggagg cttggtaggt ttaagaatag tttttgctgt
     1861 actttctata gtgaatagag ttaggcaggg atattcacca ttatcgtttc agacccacct
     1921 cccaaccccg aggggacccg acaggcccga aggaatagaa gaagaaggtg gagagagaga
     1981 cagagacaga tccattcgat tagtgaacgg atctcgacgg tatcgccttt aaaagaaaag
     2041 gggggattgg ggggtacagt gcaggggaaa gaatagtaga cataatagca acagacatac
     2101 aaactaaaga attacaaaaa caaattacaa aaattcaaaa ttttcgggtt tattacaggg
     2161 acagcagaga tccagtttat cgattgaaag accccacctg taggtttggc aagctagctg
     2221 cagtaacgcc attttgcaag gcatggaaaa ataccaaacc aagaatagag aagttcagat
     2281 caagggcggg tacatgaaaa tagctaacgt tgggccaaac aggatatctg cggtgagcag
     2341 tttcggcccc ggcccggggc caagaacaga tggtcaccgc agtttcggcc ccggcccgag
     2401 gccaagaaca gatggtcccc agatatggcc caaccctcag cagtttctta agacccatca
     2461 gatgtttcca ggctccccca aggacctgaa atgaccctgc gccttatttg aattaaccaa
     2521 tcagcctgct tctcgcttct gttcgcgcgc ttctgcttcc cgagctctat aaaagagctc
     2581 acaacccctc actcggcgcg ccagtcctcc gattgactga gtcgcccgga tctatttccg
     2641 gtgaattcct cgagactagt gccaccatgg gatggagctg tatcatgctc ttcttggcag
     2701 caacagctac aggtgtccac tcctccaagg gcgaggagct gttcaccggg gtggtgccca
     2761 tcctggtcga gctggacggc gacgtaaacg gccacaagtt ctccgtgcgg ggcgagggcg
     2821 agggcgatgc caccaacggc aagctgaccc tgaagttcat cagcaccacc ggcaagctgc
     2881 ccgtgccctg gcccaccctc gtgaccaccc tgacctacgg cgtgcagagc ttctcccgct
     2941 accccgacca catgaagcgc cacgacttct tcaagagcgc catgcccgaa ggctacgtcc
     3001 aggagcgcac catctccttc aaggacgacg gcacctacaa gacccgcgcc gaggtgaagt
     3061 tcgagggcga caccctggtg aaccgcatcg agctgaaggg catcgacttc aaggaggacg
     3121 gcaacatcct ggggcacaag ctggagtaca acttcaactc ccacaacgtc tatatcaccg
     3181 ccgacaagca gaagaacggc atcaaggcca acttcaagat ccgccacaac gtggaggacg
     3241 gctccgtgca gctcgccgac cactaccagc agaacacccc catcggcgac ggccccgtgc
     3301 tgctgcccga caaccactac ctgtccaccc agtccaagct gtccaaagac cccaacgaga
     3361 agcgcgatca catggtcctt ctggaattcg tgaccgccgc cgggatcact cacggcatgg
     3421 acgagctgta caagggcagc aggagaaaga gaatgatgtt cttaccaacc gattactcga
     3481 gcaggttaag cgatcaagag tatatggagc ttgtgtttga gaatggccag attcttgcaa
     3541 agggccaaag atccaacgtt gctctgcata atcaacgtac caaatcgatc atggatttgt
     3601 atgaggcaga gtataacgag gatttcatga agagtatcat ccatggtggt ggtggtgcca
     3661 tcacaaatct cggggacacg caggttgttc cacaaagtca tgttgctgct gcccatgaaa
     3721 caaacatgtt ggaaagcaat aaacatgttg acctcgacgg ttcaggtgga gatgtgaaag
     3781 taacccagag ctcgagatat ctagtcaaaa ggacgggaga gaaagttttt ctggaatgtg
     3841 tccaggatat ggaccatgaa aatatgttct ggtatcgaca agacccaggt ctggggctac
     3901 ggctgatcta tttctcatat gatgttaaaa tgaaagaaaa aggagatatt cctgaggggt
     3961 acagtgtctc tagagagaag aaggagcgct tctccctgat tctggagtcc gccagcacca
     4021 accagacatc tatgtacctc tgtgccagca gttcgacagg gttgccctat ggctacacct
     4081 tcggttcggg gaccaggtta accgttgtag aggacctgaa caaggtgttc ccacccgagg
     4141 tcgctgtgtt tgagccatca gaagcagaga tctcccacac ccaaaaggcc acactggtgt
     4201 gcctggccac aggcttcttc cccgaccacg tggagctgag ctggtgggtg aatgggaagg
     4261 aggtgcacag tggggtcagc acagacccgc agcccctcaa ggagcagccc gccctcaatg
     4321 actccagata ctgcctgagc agccgcctga gggtctcggc caccttctgg cagaaccccc
     4381 gcaaccactt ccgctgtcaa gtccagttct acgggctctc ggagaatgac gagtggaccc
     4441 aggatagggc caaacccgtc acccagatcg tcagcgccga ggcctggggt agagcagact
     4501 gtggctttac ctcggtgtcc taccagcaag gggtcctgtc tgccaccatc ctctatgaga
     4561 tcctgctagg gaaggccacc ctgtatgctg tgctggtcag cgcccttgtg ttgatggcca
     4621 tggtcaagag aaaggatttc tgaggatcca attccgcccc tctccctccc ccccccctaa
     4681 cgttactggc cgaagccgct tggaataagg ccggtgtgcg tttgtctata tgttattttc
     4741 caccatattg ccgtcttttg gcaatgtgag ggcccggaaa cctggccctg tcttcttgac
     4801 gagcattcct aggggtcttt cccctctcgc caaaggaatg caaggtctgt tgaatgtcgt
     4861 gaaggaagca gttcctctgg aagcttcttg aagacaaaca acgtctgtag cgaccctttg
     4921 caggcagcgg aaccccccac ctggcgacag gtgcctctgc ggccaaaagc cacgtgtata
     4981 agatacacct gcaaaggcgg cacaacccca gtgccacgtt gtgagttgga tagttgtgga
     5041 aagagtcaaa tggctctcct caagcgtatt caacaagggg ctgaaggatg cccagaaggt
     5101 accccattgt atgggatctg atctggggcc tcggtgcaca tgctttacat gtgtttagtc
     5161 gaggttaaaa aaacgtctag gccccccgaa ccacggggac gtggttttcc tttgaaaaac
     5221 acgatgataa gcttgccaca acccacaagg agacgacctt ccatgaccga gtacaagccc
     5281 acggtgcgcc tcgccacccg cgacgacgtc ccccgggccg tacgcaccct cgccgccgcg
     5341 ttcgccgact accccgccac gcgccacacc gtcgacccgg accgccacat cgagcgggtc
     5401 accgagctgc aagaactctt cctcacgcgc gtcgggctcg acatcggcaa ggtgtgggtc
     5461 gcggacgacg gcgccgcggt ggcggtctgg accacgccgg agagcgtcga agcgggggcg
     5521 gtgttcgccg agatcggccc gcgcatggcc gagttgagcg gttcccggct ggccgcgcag
     5581 caacagatgg aaggcctcct ggcgccgcac cggcccaagg agcccgcgtg gttcctggcc
     5641 accgtcggcg tctcgcccga ccaccagggc aagggtctgg gcagcgccgt cgtgctcccc
     5701 ggagtggagg cggccgagcg cgccggggtg cccgccttcc tggagacctc cgcgccccgc
     5761 aacctcccct tctacgagcg gctcggcttc accgtcaccg ccgacgtcga ggtgcccgaa
     5821 ggaccgcgca cctggtgcat gacccgcaag cccggtgcct gaacgcgtct ggaacaatca
     5881 acctctggat tacaaaattt gtgaaagatt gactggtatt cttaactatg ttgctccttt
     5941 tacgctatgt ggatacgctg ctttaatgcc tttgtatcat gctattgctt cccgtatggc
     6001 tttcattttc tcctccttgt ataaatcctg gttgctgtct ctttatgagg agttgtggcc
     6061 cgttgtcagg caacgtggcg tggtgtgcac tgtgtttgct gacgcaaccc ccactggttg
     6121 gggcattgcc accacctgtc agctcctttc cgggactttc gctttccccc tccctattgc
     6181 cacggcggaa ctcatcgccg cctgccttgc ccgctgctgg acaggggctc ggctgttggg
     6241 cactgacaat tccgtggtgt tgtcggggaa gctgacgtcc tttccatggc tgctcgcctg
     6301 tgttgccacc tggattctgc gcgggacgtc cttctgctac gtcccttcgg ccctcaatcc
     6361 agcggacctt ccttcccgcg gcctgctgcc ggctctgcgg cctcttccgc gtcttcgcct
     6421 tcgccctcag acgagtcgga tctccctttg ggccgcctcc ccgcctggaa ttaattctgc
     6481 agtcgagacc tagaaaaaca tggagcaatc acaagtagca atacagcagc taccaatgct
     6541 gattgtgcct ggctagaagc acaagaggag gaggaggtgg gttttccagt cacacctcag
     6601 gtacctttaa gaccaatgac ttacaaggca gctgtagatc ttagccactt tttaaaagaa
     6661 aagaggggac tggaagggct aattcactcc caacgaagac aagatatcct tgatctgtgg
     6721 atctaccaca cacaaggcta cttccctgat tagcagaact acacaccagg gccaggggtc
     6781 agatatccac tgacctttgg atggtgctac aagctagtac cagttgagcc agataaggta
     6841 gaagaggcca ataaaggaga gaacaccagc ttgttacacc ctgtgagcct gcatgggatg
     6901 gatgacccgg agagagaagt gttagagtgg aggtttgaca gccgcctagc atttcatcac
     6961 gtggcccgag agctgcatcc ggagtacttc aagaactgct gatatcgagc ttgctacaag
     7021 ggactttccg ctggggactt tccagggagg cgtggcctgg gcgggactgg ggagtggcga
     7081 gccctcagat cctgcatata agcagctgct ttttgcctgt actgggtctc tctggttaga
     7141 ccagatctga gcctgggagc tctctggcta actagggaac ccactgctta agcctcaata
     7201 aagcttgcct tgagtgcttc aagtagtgtg tgcccgtctg ttgtgtgact ctggtaacta
     7261 gagatccctc agaccctttt agtcagtgtg gaaaatctct agcagtagta gttcatgtca
     7321 tcttattatt cagtatttat aacttgcaaa gaaatgaata tcagagagtg agaggccttg
     7381 acattgctag cgtttaccgt cgacctctag ctagagcttg gcgtaatcat ggtcatagct
     7441 gtttcctgtg tgaaattgtt atccgctcac aattccacac aacatacgag ccggaagcat
     7501 aaagtgtaaa gcctggggtg cctaatgagt gagctaactc acattaattg cgttgcgctc
     7561 actgcccgct ttccagtcgg gaaacctgtc gtgccagctg cattaatgaa tcggccaacg
     7621 cgcggggaga ggcggtttgc gtattgggcg ctcttccgct tcctcgctca ctgactcgct
     7681 gcgctcggtc gttcggctgc ggcgagcggt atcagctcac tcaaaggcgg taatacggtt
     7741 atccacagaa tcaggggata acgcaggaaa gaacatgtga gcaaaaggcc agcaaaaggc
     7801 caggaaccgt aaaaaggccg cgttgctggc gtttttccat aggctccgcc cccctgacga
     7861 gcatcacaaa aatcgacgct caagtcagag gtggcgaaac ccgacaggac tataaagata
     7921 ccaggcgttt ccccctggaa gctccctcgt gcgctctcct gttccgaccc tgccgcttac
     7981 cggatacctg tccgcctttc tcccttcggg aagcgtggcg ctttctcata gctcacgctg
     8041 taggtatctc agttcggtgt aggtcgttcg ctccaagctg ggctgtgtgc acgaaccccc
     8101 cgttcagccc gaccgctgcg ccttatccgg taactatcgt cttgagtcca acccggtaag
     8161 acacgactta tcgccactgg cagcagccac tggtaacagg attagcagag cgaggtatgt
     8221 aggcggtgct acagagttct tgaagtggtg gcctaactac ggctacacta gaagaacagt
     8281 atttggtatc tgcgctctgc tgaagccagt taccttcgga aaaagagttg gtagctcttg
     8341 atccggcaaa caaaccaccg ctggtagcgg tggttttttt gtttgcaagc agcagattac
     8401 gcgcagaaaa aaaggatctc aagaagatcc tttgatcttt tctacggggt ctgacgctca
     8461 gtggaacgaa aactcacgtt aagggatttt ggtcatgaga ttatcaaaaa ggatcttcac
     8521 ctagatcctt ttaaattaaa aatgaagttt taaatcaatc taaagtatat atgagtaaac
     8581 ttggtctgac agttaccaat gcttaatcag tgaggcacct atctcagcga tctgtctatt
     8641 tcgttcatcc atagttgcct gactccccgt cgtgtagata actacgatac gggagggctt
     8701 accatctggc cccagtgctg caatgatacc gcgagaccca cgctcaccgg ctccagattt
     8761 atcagcaata aaccagccag ccggaagggc cgagcgcaga agtggtcctg caactttatc
     8821 cgcctccatc cagtctatta attgttgccg ggaagctaga gtaagtagtt cgccagttaa
     8881 tagtttgcgc aacgttgttg ccattgctac aggcatcgtg gtgtcacgct cgtcgtttgg
     8941 tatggcttca ttcagctccg gttcccaacg atcaaggcga gttacatgat cccccatgtt
     9001 gtgcaaaaaa gcggttagct ccttcggtcc tccgatcgtt gtcagaagta agttggccgc
     9061 agtgttatca ctcatggtta tggcagcact gcataattct cttactgtca tgccatccgt
     9121 aagatgcttt tctgtgactg gtgagtactc aaccaagtca ttctgagaat agtgtatgcg
     9181 gcgaccgagt tgctcttgcc cggcgtcaat acgggataat accgcgccac atagcagaac
     9241 tttaaaagtg ctcatcattg gaaaacgttc ttcggggcga aaactctcaa ggatcttacc
     9301 gctgttgaga tccagttcga tgtaacccac tcgtgcaccc aactgatctt cagcatcttt
     9361 tactttcacc agcgtttctg ggtgagcaaa aacaggaagg caaaatgccg caaaaaaggg
     9421 aataagggcg acacggaaat gttgaatact catactcttc ctttttcaat attattgaag
     9481 catttatcag ggttattgtc tcatgagcgg atacatattt gaatgtattt agaaaaataa
     9541 acaaataggg gttccgcgca catttccccg aaaagtgcca cctgacgtcg acggatcggg
     9601 agatcaactt gtttattgca gcttataatg gttacaaata aagcaatagc atcacaaatt
     9661 tcacaaataa agcatttttt tcactgcatt ctagttgtgg tttgtccaaa ctcatcaatg
     9721 tatcttatca tgtctggatc aactggataa ctcaagctaa ccaaaatcat cccaaacttc
     9781 ccaccccata ccctattacc actgccaatt acctgtggtt tcatttactc taaacctgtg
     9841 attcctctga attattttca ttttaaagaa attgtatttg ttaaatatgt actacaaact
     9901 tagtagtttt taaagaaatt gtatttgtta aatatgtact acaaacttag tagt
//
