# Supplementary material for: Optogenetic control shows that kinetic proofreading regulates the activity of the T cell receptor
Source: eLife. 2019 Apr 5;8:e42475. doi: 10.7554/eLife.42475 (PMC6488296; doi:10.7554/eLife.42475)
Supplement: Supplementary file 35. [file elife-42475-supp35.gb]

LOCUS       pOSY076                 9948 bp    DNA     circular UNA 04-FEB-2019
DEFINITION  pLVX SFFV moxGFP noF PIF(SSA) HA1.7 TCRβ IRES puro.
FEATURES             Location/Qualifiers
     LTR             1..635
                     /label="5' LTR"
     misc_signal     685..822
                     /Name="Psi packaging signal"
                     /label="Ψ"
     misc_feature    1243..1597
                     /Name="Rev response element"
                     /label="RRE"
     misc_feature    2028..2151
                     /Name="central polypurine tract"
                     /label="cPPT"
     promoter        2185..2627
                     /label="SFFV promoter"
     sig_peptide     2667..2723
                     /label="IgH-SP"
     CDS             2718..3434
                     /label="moxGFP"
     CDS             3435..3446
                     /label="noF"
     CDS             3447..3746
                     /label="PIF(SSA)"
     CDS             3747..3770
                     /label="TCRβ linker"
     CDS             3771..4634
                     /label="HA1.7 TCRβ"
     misc_feature    4650..5225
                     /Name="internal ribosomal entry site"
                     /Origin="Encephalomyocarditis virus"
                     /label="IRES"
     CDS             5257..5856
                     /Name="puromycin N-acetyl-transferase"
                     /label="pac"
     misc_feature    5870..6461
                     /Name="woodchuck hepatitis virus posttranscriptional
                     regulatory element"
                     /label="WPRE"
     LTR             6665..7299
                     /label="3' LTR"
     rep_origin      complement(7771..8441)
                     /label="pUC origin"
     CDS             complement(8587..9447)
                     /Name="beta-lactamase"
                     /label="bla"
ORIGIN      
        1 tggaagggct aattcactcc caaagaagac aagatatcct tgatctgtgg atctaccaca
       61 cacaaggcta cttccctgat tagcagaact acacaccagg gccaggggtc agatatccac
      121 tgacctttgg atggtgctac aagctagtac cagttgagcc agataaggta gaagaggcca
      181 ataaaggaga gaacaccagc ttgttacacc ctgtgagcct gcatgggatg gatgacccgg
      241 agagagaagt gttagagtgg aggtttgaca gccgcctagc atttcatcac gtggcccgag
      301 agctgcatcc ggagtacttc aagaactgct gatatcgagc ttgctacaag ggactttccg
      361 ctggggactt tccagggagg cgtggcctgg gcgggactgg ggagtggcga gccctcagat
      421 cctgcatata agcagctgct ttttgcctgt actgggtctc tctggttaga ccagatctga
      481 gcctgggagc tctctggcta actagggaac ccactgctta agcctcaata aagcttgcct
      541 tgagtgcttc aagtagtgtg tgcccgtctg ttgtgtgact ctggtaacta gagatccctc
      601 agaccctttt agtcagtgtg gaaaatctct agcagtggcg cccgaacagg gacttgaaag
      661 cgaaagggaa accagaggag ctctctcgac gcaggactcg gcttgctgaa gcgcgcacgg
      721 caagaggcga ggggcggcga ctggtgagta cgccaaaaat tttgactagc ggaggctaga
      781 aggagagaga tgggtgcgag agcgtcagta ttaagcgggg gagaattaga tcgcgatggg
      841 aaaaaattcg gttaaggcca gggggaaaga aaaaatataa attaaaacat atagtatggg
      901 caagcaggga gctagaacga ttcgcagtta atcctggcct gttagaaaca tcagaaggct
      961 gtagacaaat actgggacag ctacaaccat cccttcagac aggatcagaa gaacttagat
     1021 cattatataa tacagtagca accctctatt gtgtgcatca aaggatagag ataaaagaca
     1081 ccaaggaagc tttagacaag atagaggaag agcaaaacaa aagtaagacc accgcacagc
     1141 aagcggccgg ccgctgatct tcagacctgg aggaggagat atgagggaca attggagaag
     1201 tgaattatat aaatataaag tagtaaaaat tgaaccatta ggagtagcac ccaccaaggc
     1261 aaagagaaga gtggtgcaga gagaaaaaag agcagtggga ataggagctt tgttccttgg
     1321 gttcttggga gcagcaggaa gcactatggg cgcagcgtca atgacgctga cggtacaggc
     1381 cagacaatta ttgtctggta tagtgcagca gcagaacaat ttgctgaggg ctattgaggc
     1441 gcaacagcat ctgttgcaac tcacagtctg gggcatcaag cagctccagg caagaatcct
     1501 ggctgtggaa agatacctaa aggatcaaca gctcctgggg atttggggtt gctctggaaa
     1561 actcatttgc accactgctg tgccttggaa tgctagttgg agtaataaat ctctggaaca
     1621 gatttggaat cacacgacct ggatggagtg ggacagagaa attaacaatt acacaagctt
     1681 aatacactcc ttaattgaag aatcgcaaaa ccagcaagaa aagaatgaac aagaattatt
     1741 ggaattagat aaatgggcaa gtttgtggaa ttggtttaac ataacaaatt ggctgtggta
     1801 tataaaatta ttcataatga tagtaggagg cttggtaggt ttaagaatag tttttgctgt
     1861 actttctata gtgaatagag ttaggcaggg atattcacca ttatcgtttc agacccacct
     1921 cccaaccccg aggggacccg acaggcccga aggaatagaa gaagaaggtg gagagagaga
     1981 cagagacaga tccattcgat tagtgaacgg atctcgacgg tatcgccttt aaaagaaaag
     2041 gggggattgg ggggtacagt gcaggggaaa gaatagtaga cataatagca acagacatac
     2101 aaactaaaga attacaaaaa caaattacaa aaattcaaaa ttttcgggtt tattacaggg
     2161 acagcagaga tccagtttat cgattgaaag accccacctg taggtttggc aagctagctg
     2221 cagtaacgcc attttgcaag gcatggaaaa ataccaaacc aagaatagag aagttcagat
     2281 caagggcggg tacatgaaaa tagctaacgt tgggccaaac aggatatctg cggtgagcag
     2341 tttcggcccc ggcccggggc caagaacaga tggtcaccgc agtttcggcc ccggcccgag
     2401 gccaagaaca gatggtcccc agatatggcc caaccctcag cagtttctta agacccatca
     2461 gatgtttcca ggctccccca aggacctgaa atgaccctgc gccttatttg aattaaccaa
     2521 tcagcctgct tctcgcttct gttcgcgcgc ttctgcttcc cgagctctat aaaagagctc
     2581 acaacccctc actcggcgcg ccagtcctcc gattgactga gtcgcccgga tctatttccg
     2641 gtgaattcct cgagactagt gccaccatgg gatggagctg tatcatgctc ttcttggcag
     2701 caacagctac aggtgtccac tcctccaagg gcgaggagct gttcaccggg gtggtgccca
     2761 tcctggtcga gctggacggc gacgtaaacg gccacaagtt ctccgtgcgg ggcgagggcg
     2821 agggcgatgc caccaacggc aagctgaccc tgaagttcat cagcaccacc ggcaagctgc
     2881 ccgtgccctg gcccaccctc gtgaccaccc tgacctacgg cgtgcagagc ttctcccgct
     2941 accccgacca catgaagcgc cacgacttct tcaagagcgc catgcccgaa ggctacgtcc
     3001 aggagcgcac catctccttc aaggacgacg gcacctacaa gacccgcgcc gaggtgaagt
     3061 tcgagggcga caccctggtg aaccgcatcg agctgaaggg catcgacttc aaggaggacg
     3121 gcaacatcct ggggcacaag ctggagtaca acttcaactc ccacaacgtc tatatcaccg
     3181 ccgacaagca gaagaacggc atcaaggcca acttcaagat ccgccacaac gtggaggacg
     3241 gctccgtgca gctcgccgac cactaccagc agaacacccc catcggcgac ggccccgtgc
     3301 tgctgcccga caaccactac ctgtccaccc agtccaagct gtccaaagac cccaacgaga
     3361 agcgcgatca catggtcctt ctggaattcg tgaccgccgc cgggatcact cacggcatgg
     3421 acgagctgta caagggaggt tctggcatga tgttcttacc aaccgattac tcgagcaggt
     3481 taagcgatca agagtatatg gagcttgtgt ttgagaatgg ccagattctt gcaaagggcc
     3541 aaagatccaa cgttgctctg cataatcaac gtaccaaatc gatcatggat ttgtatgagg
     3601 cagagtataa cgaggatttc atgaagagta tcatccatgg tggtggtggt gccatcacaa
     3661 atctcgggga cacgcaggtt gttccacaaa gtcatgttgc tgctgcccat gaaacaaaca
     3721 tgttggaaag caataaacat gttgacctcg acggttcagg tggagatgtg aaagtaaccc
     3781 agagctcgag atatctagtc aaaaggacgg gagagaaagt ttttctggaa tgtgtccagg
     3841 atatggacca tgaaaatatg ttctggtatc gacaagaccc aggtctgggg ctacggctga
     3901 tctatttctc atatgatgtt aaaatgaaag aaaaaggaga tattcctgag gggtacagtg
     3961 tctctagaga gaagaaggag cgcttctccc tgattctgga gtccgccagc accaaccaga
     4021 catctatgta cctctgtgcc agcagttcga cagggttgcc ctatggctac accttcggtt
     4081 cggggaccag gttaaccgtt gtagaggacc tgaacaaggt gttcccaccc gaggtcgctg
     4141 tgtttgagcc atcagaagca gagatctccc acacccaaaa ggccacactg gtgtgcctgg
     4201 ccacaggctt cttccccgac cacgtggagc tgagctggtg ggtgaatggg aaggaggtgc
     4261 acagtggggt cagcacagac ccgcagcccc tcaaggagca gcccgccctc aatgactcca
     4321 gatactgcct gagcagccgc ctgagggtct cggccacctt ctggcagaac ccccgcaacc
     4381 acttccgctg tcaagtccag ttctacgggc tctcggagaa tgacgagtgg acccaggata
     4441 gggccaaacc cgtcacccag atcgtcagcg ccgaggcctg gggtagagca gactgtggct
     4501 ttacctcggt gtcctaccag caaggggtcc tgtctgccac catcctctat gagatcctgc
     4561 tagggaaggc caccctgtat gctgtgctgg tcagcgccct tgtgttgatg gccatggtca
     4621 agagaaagga tttctgagga tccaattccg cccctctccc tccccccccc ctaacgttac
     4681 tggccgaagc cgcttggaat aaggccggtg tgcgtttgtc tatatgttat tttccaccat
     4741 attgccgtct tttggcaatg tgagggcccg gaaacctggc cctgtcttct tgacgagcat
     4801 tcctaggggt ctttcccctc tcgccaaagg aatgcaaggt ctgttgaatg tcgtgaagga
     4861 agcagttcct ctggaagctt cttgaagaca aacaacgtct gtagcgaccc tttgcaggca
     4921 gcggaacccc ccacctggcg acaggtgcct ctgcggccaa aagccacgtg tataagatac
     4981 acctgcaaag gcggcacaac cccagtgcca cgttgtgagt tggatagttg tggaaagagt
     5041 caaatggctc tcctcaagcg tattcaacaa ggggctgaag gatgcccaga aggtacccca
     5101 ttgtatggga tctgatctgg ggcctcggtg cacatgcttt acatgtgttt agtcgaggtt
     5161 aaaaaaacgt ctaggccccc cgaaccacgg ggacgtggtt ttcctttgaa aaacacgatg
     5221 ataagcttgc cacaacccac aaggagacga ccttccatga ccgagtacaa gcccacggtg
     5281 cgcctcgcca cccgcgacga cgtcccccgg gccgtacgca ccctcgccgc cgcgttcgcc
     5341 gactaccccg ccacgcgcca caccgtcgac ccggaccgcc acatcgagcg ggtcaccgag
     5401 ctgcaagaac tcttcctcac gcgcgtcggg ctcgacatcg gcaaggtgtg ggtcgcggac
     5461 gacggcgccg cggtggcggt ctggaccacg ccggagagcg tcgaagcggg ggcggtgttc
     5521 gccgagatcg gcccgcgcat ggccgagttg agcggttccc ggctggccgc gcagcaacag
     5581 atggaaggcc tcctggcgcc gcaccggccc aaggagcccg cgtggttcct ggccaccgtc
     5641 ggcgtctcgc ccgaccacca gggcaagggt ctgggcagcg ccgtcgtgct ccccggagtg
     5701 gaggcggccg agcgcgccgg ggtgcccgcc ttcctggaga cctccgcgcc ccgcaacctc
     5761 cccttctacg agcggctcgg cttcaccgtc accgccgacg tcgaggtgcc cgaaggaccg
     5821 cgcacctggt gcatgacccg caagcccggt gcctgaacgc gtctggaaca atcaacctct
     5881 ggattacaaa atttgtgaaa gattgactgg tattcttaac tatgttgctc cttttacgct
     5941 atgtggatac gctgctttaa tgcctttgta tcatgctatt gcttcccgta tggctttcat
     6001 tttctcctcc ttgtataaat cctggttgct gtctctttat gaggagttgt ggcccgttgt
     6061 caggcaacgt ggcgtggtgt gcactgtgtt tgctgacgca acccccactg gttggggcat
     6121 tgccaccacc tgtcagctcc tttccgggac tttcgctttc cccctcccta ttgccacggc
     6181 ggaactcatc gccgcctgcc ttgcccgctg ctggacaggg gctcggctgt tgggcactga
     6241 caattccgtg gtgttgtcgg ggaagctgac gtcctttcca tggctgctcg cctgtgttgc
     6301 cacctggatt ctgcgcggga cgtccttctg ctacgtccct tcggccctca atccagcgga
     6361 ccttccttcc cgcggcctgc tgccggctct gcggcctctt ccgcgtcttc gccttcgccc
     6421 tcagacgagt cggatctccc tttgggccgc ctccccgcct ggaattaatt ctgcagtcga
     6481 gacctagaaa aacatggagc aatcacaagt agcaatacag cagctaccaa tgctgattgt
     6541 gcctggctag aagcacaaga ggaggaggag gtgggttttc cagtcacacc tcaggtacct
     6601 ttaagaccaa tgacttacaa ggcagctgta gatcttagcc actttttaaa agaaaagagg
     6661 ggactggaag ggctaattca ctcccaacga agacaagata tccttgatct gtggatctac
     6721 cacacacaag gctacttccc tgattagcag aactacacac cagggccagg ggtcagatat
     6781 ccactgacct ttggatggtg ctacaagcta gtaccagttg agccagataa ggtagaagag
     6841 gccaataaag gagagaacac cagcttgtta caccctgtga gcctgcatgg gatggatgac
     6901 ccggagagag aagtgttaga gtggaggttt gacagccgcc tagcatttca tcacgtggcc
     6961 cgagagctgc atccggagta cttcaagaac tgctgatatc gagcttgcta caagggactt
     7021 tccgctgggg actttccagg gaggcgtggc ctgggcggga ctggggagtg gcgagccctc
     7081 agatcctgca tataagcagc tgctttttgc ctgtactggg tctctctggt tagaccagat
     7141 ctgagcctgg gagctctctg gctaactagg gaacccactg cttaagcctc aataaagctt
     7201 gccttgagtg cttcaagtag tgtgtgcccg tctgttgtgt gactctggta actagagatc
     7261 cctcagaccc ttttagtcag tgtggaaaat ctctagcagt agtagttcat gtcatcttat
     7321 tattcagtat ttataacttg caaagaaatg aatatcagag agtgagaggc cttgacattg
     7381 ctagcgttta ccgtcgacct ctagctagag cttggcgtaa tcatggtcat agctgtttcc
     7441 tgtgtgaaat tgttatccgc tcacaattcc acacaacata cgagccggaa gcataaagtg
     7501 taaagcctgg ggtgcctaat gagtgagcta actcacatta attgcgttgc gctcactgcc
     7561 cgctttccag tcgggaaacc tgtcgtgcca gctgcattaa tgaatcggcc aacgcgcggg
     7621 gagaggcggt ttgcgtattg ggcgctcttc cgcttcctcg ctcactgact cgctgcgctc
     7681 ggtcgttcgg ctgcggcgag cggtatcagc tcactcaaag gcggtaatac ggttatccac
     7741 agaatcaggg gataacgcag gaaagaacat gtgagcaaaa ggccagcaaa aggccaggaa
     7801 ccgtaaaaag gccgcgttgc tggcgttttt ccataggctc cgcccccctg acgagcatca
     7861 caaaaatcga cgctcaagtc agaggtggcg aaacccgaca ggactataaa gataccaggc
     7921 gtttccccct ggaagctccc tcgtgcgctc tcctgttccg accctgccgc ttaccggata
     7981 cctgtccgcc tttctccctt cgggaagcgt ggcgctttct catagctcac gctgtaggta
     8041 tctcagttcg gtgtaggtcg ttcgctccaa gctgggctgt gtgcacgaac cccccgttca
     8101 gcccgaccgc tgcgccttat ccggtaacta tcgtcttgag tccaacccgg taagacacga
     8161 cttatcgcca ctggcagcag ccactggtaa caggattagc agagcgaggt atgtaggcgg
     8221 tgctacagag ttcttgaagt ggtggcctaa ctacggctac actagaagaa cagtatttgg
     8281 tatctgcgct ctgctgaagc cagttacctt cggaaaaaga gttggtagct cttgatccgg
     8341 caaacaaacc accgctggta gcggtggttt ttttgtttgc aagcagcaga ttacgcgcag
     8401 aaaaaaagga tctcaagaag atcctttgat cttttctacg gggtctgacg ctcagtggaa
     8461 cgaaaactca cgttaaggga ttttggtcat gagattatca aaaaggatct tcacctagat
     8521 ccttttaaat taaaaatgaa gttttaaatc aatctaaagt atatatgagt aaacttggtc
     8581 tgacagttac caatgcttaa tcagtgaggc acctatctca gcgatctgtc tatttcgttc
     8641 atccatagtt gcctgactcc ccgtcgtgta gataactacg atacgggagg gcttaccatc
     8701 tggccccagt gctgcaatga taccgcgaga cccacgctca ccggctccag atttatcagc
     8761 aataaaccag ccagccggaa gggccgagcg cagaagtggt cctgcaactt tatccgcctc
     8821 catccagtct attaattgtt gccgggaagc tagagtaagt agttcgccag ttaatagttt
     8881 gcgcaacgtt gttgccattg ctacaggcat cgtggtgtca cgctcgtcgt ttggtatggc
     8941 ttcattcagc tccggttccc aacgatcaag gcgagttaca tgatccccca tgttgtgcaa
     9001 aaaagcggtt agctccttcg gtcctccgat cgttgtcaga agtaagttgg ccgcagtgtt
     9061 atcactcatg gttatggcag cactgcataa ttctcttact gtcatgccat ccgtaagatg
     9121 cttttctgtg actggtgagt actcaaccaa gtcattctga gaatagtgta tgcggcgacc
     9181 gagttgctct tgcccggcgt caatacggga taataccgcg ccacatagca gaactttaaa
     9241 agtgctcatc attggaaaac gttcttcggg gcgaaaactc tcaaggatct taccgctgtt
     9301 gagatccagt tcgatgtaac ccactcgtgc acccaactga tcttcagcat cttttacttt
     9361 caccagcgtt tctgggtgag caaaaacagg aaggcaaaat gccgcaaaaa agggaataag
     9421 ggcgacacgg aaatgttgaa tactcatact cttccttttt caatattatt gaagcattta
     9481 tcagggttat tgtctcatga gcggatacat atttgaatgt atttagaaaa ataaacaaat
     9541 aggggttccg cgcacatttc cccgaaaagt gccacctgac gtcgacggat cgggagatca
     9601 acttgtttat tgcagcttat aatggttaca aataaagcaa tagcatcaca aatttcacaa
     9661 ataaagcatt tttttcactg cattctagtt gtggtttgtc caaactcatc aatgtatctt
     9721 atcatgtctg gatcaactgg ataactcaag ctaaccaaaa tcatcccaaa cttcccaccc
     9781 cataccctat taccactgcc aattacctgt ggtttcattt actctaaacc tgtgattcct
     9841 ctgaattatt ttcattttaa agaaattgta tttgttaaat atgtactaca aacttagtag
     9901 tttttaaaga aattgtattt gttaaatatg tactacaaac ttagtagt
//
